# Supplementary material for: Selective Functionalization of Carbonyl Closo-Decaborate [2-B10H9CO]− with Building Block Properties via Grignard Reagents
Source: Molecules. 2023 Aug 15;28(16):6076. doi: 10.3390/molecules28166076 (PMC10458521; doi:10.3390/molecules28166076)
Supplement: Supplementary file 1 [file molecules-28-06076-s001.zip]

Archive with 1 entries (1 files):
- molecules-2518673-supplementary.pdf
